# Supplementary material for: Metabolomics-Guided Identification of a Distinctive Hepatocellular Carcinoma Signature
Source: Cancers (Basel). 2023 Jun 18;15(12):3232. doi: 10.3390/cancers15123232 (PMC10296227; doi:10.3390/cancers15123232)
Supplement: Supplementary file 1 [file cancers-15-03232-s001.zip]

Archive with 1 entries (1 files):
- cancers-2396461-supplementary.pdf
